# Supplementary material for: Toxicity Profile of the Oceanic Pufferfish Lagocephalus lagocephalus in the Eastern Atlantic Area
Source: Mar Drugs. 2026 Jun 1;24(6):195. doi: 10.3390/md24060195 (PMC13301243; doi:10.3390/md24060195)
Supplement: Supplementary file 1 [file marinedrugs-24-00195-s001.zip]

Archive with 1 entries (1 files):
- marinedrugs-4288838-supplementary.pdf
